# Supplementary material for: Mapping areas of spatial-temporal overlap from wildlife tracking data
Source: Mov Ecol. 2015 Nov 1;3:38. doi: 10.1186/s40462-015-0064-3 (PMC4628783; doi:10.1186/s40462-015-0064-3)
Supplement: Additional file 1: — Derivation of biased correlated random walks (BCRW) as implemented in the simulation study. (ZIP 26.5 kb) [file 40462_2015_64_MOESM1_ESM.zip]

Archive with 4 entries (4 files):
- SuppMat-A - 29-06-2015.docx
- BCRW_JointResource.R
- BCRW_Group.R
- BCRW_Leading.R
