# Supplementary material for: Mapping areas of spatial-temporal overlap from wildlife tracking data
Source: Mov Ecol. 2015 Nov 1;3:38. doi: 10.1186/s40462-015-0064-3 (PMC4628783; doi:10.1186/s40462-015-0064-3)
Supplement: Additional file 1: — Derivation of biased correlated random walks (BCRW) as implemented in the simulation study. (ZIP 26.5 kb) [file 40462_2015_64_MOESM1_ESM.zip › BCRW_JointResource.R]

#===============================================================================
# BCRW_JointResource.r
# Purpose: Compute two animal movement paths where the two animals move in response
#           to a joint resource patch colocated between two home range centers.
# Author: Jed Long
# Date: June 29, 2015
#===============================================================================


library(CircStats)
library(adehabitatLT)
library(sp)
library(rgeos)


BCRW_JointResource <- function(
      n=500,                     #number of movement steps
      h=1,                       #step length parameter
      r=0,                       #turning correlation parameter
      p1=c(0.02,0.02),           #phase transition animal1 - P(biased to unbaised) and P(unbiased to biased)
      p2=c(0.02,0.02),           #phase tranistion animal2 - P(biased to unbaised) and P(unbiased to biased)
      rho1=0,                    #bias correlation paramter for animal 1
      rho2=0,                    #bias correlation paramter for animal 2
      b1=1,                      #bias strength parameter for animnal 1
      b2=1,                      #bias strength parameter for animnal 2
      c1=0,                      #bias distance decay parameter for animal 1
      c2=0,                      #bias distance decay parameter for animal 2     
      x1=c(0,0),                 #first animal starting location and HR center
      x2=c(4,0),                 #second animal starting location and HR center
      xO=c(2,1)
      ){
  
  #---- Main Function ------
  
  y <- x1
  z <- x2
  
  y.t <- x1
  z.t <- x2
  
  theta.y <- runif(1,-pi,pi)       #first direction is random
  theta.z <- runif(1,-pi,pi)       #first direction is random
  statesy <- NULL
  statesz <- NULL
  
  state1 <- FALSE
  state2 <- FALSE
  
  for (i in 1:n){
    
    #First Animal - BCRW
    #change of state based on transition p1
    if (state1 == TRUE) {
      state.change <- rbinom(1,1,p1[1])
    } else {
      state.change <- rbinom(1,1,p1[2])
    }
    if (state.change == 1){state1 <- !state1}
    
    #If not in interactive state - Biased CRW to HR center
    if (state1 == FALSE){
      #First Animal - BCRW to center of their HR
      delta <- sqrt(sum((x1-y)^2))                              #distance                                           
      psi <- atan2(x1[2]-y[2],x1[1]-y[1])                     #heading (angle)
      beta <- tanh(b1*delta^c1)                                   #bias effect     
      mu <- w.circ.mean(c(theta.y,psi),c(1-beta,beta))            #biased direction
      theta.y <- rwrpnorm(1,mu,rho1)          
      d.y <-  h*rchi(1)
      y. <- y + c(d.y*cos(theta.y),d.y*sin(theta.y))
    } else {
      #If in interactive state - Biased CRW to Joint Resource point
      delta <- sqrt(sum((xO-y)^2))                              #distance                                           
      psi <- atan2(xO[2]-y[2],xO[1]-y[1])                     #heading (angle)
      beta <- tanh(b1*delta^c1)                                   #bias effect     
      mu <- w.circ.mean(c(theta.y,psi),c(1-beta,beta))            #biased direction
      theta.y <- rwrpnorm(1,mu,rho1)          
      d.y <-  h*rchi(1)
      y. <- y + c(d.y*cos(theta.y),d.y*sin(theta.y))
    }
    
    #change of state based on transition p2
    if (state2 == TRUE) {
      state.change <- rbinom(1,1,p2[1])
    } else {
      state.change <- rbinom(1,1,p2[2])
    }
    if (state.change == 1){state2 <- !state2}
    if (state2 == FALSE){
      #second Animal - BCRW to center of their HR
      delta <- sqrt(sum((x2-z)^2))                              #distance                                           
      psi <- atan2(x2[2]-z[2],x2[1]-z[1])                     #heading (angle)
      beta <- tanh(b2*delta^c2)                                   #bias effect     
      mu <- w.circ.mean(c(theta.z,psi),c(1-beta,beta))            #biased direction
      theta.z <- rwrpnorm(1,mu,rho2)          
      d.z <-  h*rchi(1)
      z. <- z + c(d.z*cos(theta.z),d.z*sin(theta.z))
    } else {
      #If in interactive state - Biased CRW to shared point
      delta <- sqrt(sum((xO-z)^2))                              #distance                                           
      psi <- atan2(xO[2]-z[2],xO[1]-z[1])                     #heading (angle)
      beta <- tanh(b2*delta^c2)                                   #bias effect     
      mu <- w.circ.mean(c(theta.z,psi),c(1-beta,beta))            #biased direction
      theta.z <- rwrpnorm(1,mu,rho2)          
      d.z <-  h*rchi(1)
      z. <- z + c(d.z*cos(theta.z),d.z*sin(theta.z))
    }

    
    #Build the trajectory
    y.t <- rbind(y.t,y.)
    z.t <- rbind(z.t,z.)
    #Save for next step!
    statesy <- c(statesy,state1)
    statesz <- c(statesz,state2)

    y <- y.
    z <- z.

    }
  
  y.out <- data.frame(y.t,row.names=NULL)
  z.out <- data.frame(z.t,row.names=NULL)

  
  #Convert to ltraj objects
  date <- ld(simm.crw(1:(n+1)))$date
  aa <- as.ltraj(y.out,date=date,id='A',infolocs=data.frame(state=c(statesy,NA)))
  bb <- as.ltraj(z.out,date=date,id='B',infolocs=data.frame(state=c(statesz,NA)))
  return(c(aa,bb))
}
#----- end -----


#OTHER FUNCTIONS THAT ARE NEEDED:

#Distribution truncation functions.
#-----------------------------------
# Nadarajah, S, Kotz, S. 2006. R Programs for computing truncated distributions.
#    Journal of Statistical Software.  16, Code Snippet 2.
qtrunc <- function(p, spec, a = -Inf, b = Inf, ...)
{
  tt <- p
  G <- get(paste("p", spec, sep = ""), mode = "function")
  Gin <- get(paste("q", spec, sep = ""), mode = "function")
  tt <- Gin(G(a, ...) + p*(G(b, ...) - G(a, ...)), ...)
  return(tt)
}
rtrunc <- function(n, spec, a = -Inf, b = Inf, ...)
{
  x <- u <- runif(n, min = 0, max = 1)
  x <- qtrunc(u, spec, a = a, b = b,...)
  return(x)
}
#Weighted circular mean calculation
w.circ.mean <- function (x,w) 
{
  sinr <- sum(w*sin(x)) 
  cosr <- sum(w*cos(x)) 
  circmean <- atan2(sinr, cosr) 
  circmean 
}
#---------------------------
